# Supplementary material for: Results of an Online Survey on Intensive Care Management of Patients with Aneurysmal Subarachnoid Hemorrhage in German-Speaking Countries
Source: J Clin Med. 2024 Dec 13;13(24):7614. doi: 10.3390/jcm13247614 (PMC11676747; doi:10.3390/jcm13247614)
Supplement: Supplementary file 1 [file jcm-13-07614-s001.zip]

Archive with 1 entries (1 files):
- jcm-3214028-supplementary.pdf
